# Supplementary material for: A Haptic Feedback Scheme to Accurately Position a Virtual Wrist Prosthesis Using a Three-Node Tactor Array
Source: PLoS One. 2015 Aug 11;10(8):e0134095. doi: 10.1371/journal.pone.0134095 (PMC4532410; doi:10.1371/journal.pone.0134095)
Supplement: S1 Dataset — (Tab 1) Results of ANOVA for comparing all feedback types for the stated cases. (Tab 2) Results of repeated measure ANOVAs for comparing all feedback types for stated cases. (Tab 3) Trial completion times. (Tab 4) Unknown starting position trial completion times. (XLSX) [file pone.0134095.s001.xlsx]

## Sheet: Participant Information
Participant #	Sex (M/F)	Age (years)	First Feedback
1	F	22	Voicecoils
2	F	20
3	F	21
4	M	23
5	M	24	Vibrotactors
6	M	22
7	F	21
8	M	31
Note:	Participants were randomized with the feedback type that they were presented with
	Participant # is not actual order of participants

## Sheet: Figure 6
Participant #	Figure 6(a) - Mean continuous targeting error [deg]				Figure 6(b) - Mean discritized targeting error [units]				Figure 6(c) - Success in reaching target [%]				Figure 6(d) - Near success in reaching target [%]
	NF1	VC	VIB	NF2	NF1	VC	VIB	NF2	NF1	VC	VIB	NF2	NF1	VC	VIB	NF2
1	51.3456	29.7708	18.795	37.0039	3.0625	1.875	1.1563	1.9375	0	25	28.125	12.5	18.75	43.75	71.875	43.75
2	38.5672	24.3665	25.491	44.0386	2.1875	1.625	1.7188	2.375	6.25	18.75	25	0	50	62.5	50	37.5
3	38.4835	12.3921	8.9058	26.0938	2.1875	0.8125	0.5938	1.5625	12.5	46.875	62.5	12.5	37.5	93.75	84.375	56.25
4	19.2646	11.2825	14.9997	26.7851	1.3125	0.6875	0.9688	1.625	12.5	65.625	46.875	12.5	68.75	90.625	84.375	62.5
5	31.6908	9.6997	29.5845	29.8774	2.0625	0.5313	1.75	1.6875	0	56.25	12.5	6.25	50	93.75	53.125	56.25
6	27.4303	4.8671	9.6246	32.1764	1.6875	0.2188	0.5938	1.9375	25	81.25	65.625	12.5	43.75	96.875	87.5	50
7	36.2246	23.7765	19.7713	37.9718	1.9375	1.5938	1.25	2.375	18.75	25	43.75	6.25	37.5	59.375	59.375	37.5
8	24.8528	23.7984	23.9636	50.4191	1.625	1.5	1.5161	3	6.25	43.75	35.4839	0	50	65.625	64.5161	18.75
Note:	Relevant data to reproduce Figure 6
	[Units] refers to the distance between discrete units provided by the feedback

## Sheet: Figure 7
Figure 7(a) - Relative targeting error																								Figure 7(b) - Targeting error [units]
NF1 - Step Size						VC - Step Size						VIB - Step Size						NF2 - Step Size						VC - Ending Position									VIB - Ending Position
3 Units	4 Units	5 Units	6 Units	7 Units	8 Units	3 Units	4 Units	5 Units	6 Units	7 Units	8 Units	3 Units	4 Units	5 Units	6 Units	7 Units	8 Units	3 Units	4 Units	5 Units	6 Units	7 Units	8 Units	1	2	3	4	5	6	7	8	9	1	2	3	4	5	6	7	8	9
1	1	1	0.6667	0.2857	0.125	1	0	0.2	0	0.4286	0	0.3333	0.25	0.2	0	0.2857	0	0.6667	0	0.6	0	0.2857	0.125	0	3	3	4	4	1	0	3	0	1	3	3	2	1	1	0	1	1
2	0.75	0.8	0.6667	0.2857	0.125	0	1	0.4	0.3333	0.4286	0	0.3333	0.25	0.6	0.5	0.4286	0.125	1.3333	1	0.8	0.5	0.2857	0.125	0	3	1	2	4	2	2	1	0	0	0	2	3	4	1	1	2	1
0.6667	0.25	0.4	0.8333	0.2857	0.125	0.6667	1	0.8	0.5	0.1429	0	0.3333	0	0	0.1667	0	0.125	0.3333	0.25	0.8	0.1667	0.2857	0.375	0	2	1	4	2	0	1	2	2	1	1	0	1	0	0	4	1	0
1	1.25	0.6	0.5	1	0.125	1.3333	0	0.8	0.1667	0.2857	0	0.6667	1	0	0.3333	0	0.125	0.3333	0.25	0.8	0.5	0.2857	0	1	1	1	4	4	4	4	1	0	1	2	3	0	2	1	1	0	0
0.3333	0.25	0.8	0.3333	0.2857	0.5	0.6667	0.5	0.6	0.1667	0	0	0.3333	0	0.2	0.6667	0.1429	0.25	0.6667	0.75	0.8	0.5	0.1429	0.125	1	1	0	0	4	3	0	0	0	1	2	2	0	1	5	1	4	0
0.3333	0.75	0.6	0.5	0.2857	0.125	0.3333	0.5	0.6	0.6667	0.2857	0.125	0.3333	0.25	0	0	0.2857	0	0.6667	1.25	0.2	0.3333	0.2857	0.375	1	2	0	3	2	3	0	2	1	2	0	1	0	3	1	0	1	2
0	0.25	0.6	0.1667	0.2857	0.125	1.3333	1	0	0.1667	0.2857	0	0.6667	0.5	0.4	0.1667	0	0.25	0.3333	0.25	0.8	0.5	0.1429	0.375	0	3	0	1	3	6	1	1	1	2	2	2	0	1	2	0	1	0
0.6667	0.25	0.4	0.3333	0.1429	0.125	0.3333	0.25	0	0.1667	0.4286	0.125	0.3333	0	0.4	0.5	0.8571	0.25	1.3333	0.25	0.4	0.1667	0.1429	0.125	1	1	0	0	1	3	1	0	1	2	0	2	2	3	3	3	6	1
1.3333	0.25	0.8	0.6667	0	0.5	0.3333	0.25	0.2	0	0.1429	0	1.6667	0.25	0	0.1667	0.1429	0	0.3333	0.5	0.8	0.5	0.1429	0.125	0	1	1	1	0	1	1	1	0	0	0	1	2	1	2	3	0	0
0	1.25	0.2	0.6667	0.2857	0.125	2	1	0	0	0	0.125	1.3333	0.25	0.6	0.3333	0	0	0	0.25	0.2	0.5	0.2857	0.375	1	0	1	1	1	0	1	0	1	0	1	3	3	1	0	2	1	0
0	0.25	0	0.3333	0.1429	0.125	1	0.5	0.2	0	0	0.125	0.3333	0	0	0	0.1429	0	0.6667	0.75	0.4	0.5	0.4286	1.125	1	1	0	0	0	0	0	7	0	0	0	1	0	3	0	1	0	0
0.3333	0.25	0.8	0.1667	0.4286	0.5	0.3333	0.25	0.2	0	0.1429	0.125	0	0.75	0	0.1667	0	0	0.3333	0.25	0.4	0	0.2857	0.125	1	1	0	1	1	4	0	0	1	0	0	0	0	0	0	0	0	1
0.3333	0.25	0.8	0.5	0.2857	0	0.3333	0.25	0.2	0.1667	0	0.125	0.6667	0.25	0.2	0	0.1429	0.125	0.3333	0.25	0.8	0.5	0.1429	0.625	0	1	1	0	0	1	5	0	1	0	0	2	1	0	1	2	0	0
0.3333	0.25	0	0.6667	0.2857	0.125	0.3333	0.75	0	0.1667	0	0	0	0.5	0	0.3333	0	0	0.3333	0.75	0.8	0.1667	0.2857	0.5	0	0	0	0	0	0	3	0	0	1	1	3	0	1	1	3	1	4
0	0.75	0.4	0.1667	0.2857	0.375	1	0.25	0	0	0	0.125	0	0.75	0	0.5	0.1429	0.5	0.3333	0	0.2	0.5	0.4286	0.125	1	0	2	0	0	1	1	0	8	1	1	3	1	0	0	1	0	0
0.3333	0.5	0.4	0.5	0.1429	0.125	0	0.25	0.2	0	0	0	1	0.25	0	0.3333	0.1429	0.125	0.3333	0	0.8	0.8333	0.7143		0	0	0	1	0	2	6	4	0	0	1	1	0	0	0	1	1	8
0.3333	0.5			0.4286		0.3333	0	0.2	0.1667	0	0	0.6667	0	0.2	0.5	0.2857	0.125	0.3333	0.25			0.4286		0	0		0	1	1		0	0	1	2		3	2	1		0	1
1	0.25					0	0	0.4	0.1667	0.1429	0	0	0.25	0.8	0.1667	0.2857	0.125	0	0.5					0	1		0	1	2		1	3	1	2		4	1	1		2	1
0.6667	0.25					0.3333	0.25	0	0.1667	0.1429	0	0	0	0.8	0.3333	0.2857	0.125	0.6667	0.25					0	0		0	1	0		0	0	1	0		0	4	3		1	1
0	0.25					0	0.25	0.2	0.1667	0	0	0.6667	0.25	0.6	0.5	0.1429	0.125	0.3333	0.25					0	0		1	0	1		0	0	1	2		4	4	3		1	0
1	0					2.3333	0	0	0	0	0	0	0.75	0.2	0.1667	0	0.5	0.6667	0.25					0	0		0	0	0		0	0	1	0		2	0	1		0	0
0	0.5					0.3333	0	0	0	0	0	0	0	0.2	0.1667	0	0	0.3333	0.25					0	0		0	0	0		1	0	4	0		1	0	1		0	0
0.6667	0.25					1.3333	0.25	0	0	0.1429	0.125	0	0	0	0	0	0	0.6667	0.25					1	0		1	0	2		1	0	0	0		0	0	0		0	0
0.6667	0.5					0	0.25	0	0	0	0	0	0.25	0	0	0	0	0	0.25					0	1		0	0	0		0	0	1	0		0	4	2		0	0
0	0.25					0.3333	0	0.4	0.8333	0.5714	0.5	0.3333	0	0.2	0.3333	0.2857	0	0.6667	1					0	1		2	2	2		4	4	0	1		0	1	0		2	0
0.6667	1					0.3333	0	0.6	0.5	0	0	0	0	0.4	0.3333	0.1429	0	0	1					0	0		1	1	3		1	4	0	0		2	1	1		2	4
0.6667	0.75					0	0	0.4	0.1667	0.1429	0	0	0	0.4	0.5	0	0.5	0.3333	0.5					0	2		2	4	1		1	0	0	0		1	4	0		0	0
0	0.25					0	0	0.2	0	0.2857	0.125	0.3333	0.25	0	0.5	0.5714	0	0.3333	0.25					0	0		1	3	1		1	1	0	0		2	2	3		4	0
0.6667	0.25					0	2	0.4	0.1667	0	0	0.3333	0	0.2	0.1667	0	0	1	1.25					1	0		2	1	2		0	0	0	1		4	2	1		1	0
0.3333	0.5					0	0	0	1	0.1429	1	0.3333	0	0.4	0.5	0.1429	0	1	0.75					8	1		2	2	0		0	0	0	3		2	0	1		0	0
0.3333	0.25					0.6667	0	0.4	0.3333	0	0.125	0.3333	0	0.8	0.1667	0.4286	0	0.6667	0.25					1	7		2	0	1		0	0	0	4		2	1	2		0	0
	0.5					1.3333	0	0	0	1	0	0	2	0.4	0.1667	0.1429	0	1	0.5					0	1		0	3	0		5	0	0			4	4	0		1	8
						0	0					0.3333	0.25
						0	0.25					0	0.5
						0	0.25					0.3333	0.25
						0	0.75					1	0.25
						0	0					0	1
						0	0.25					0	0.25
						0.3333	0					0.6667	1
						0	0					1	0
						0	0					0.3333	0.25
						0.6667	0					0	0
						0	0					0	0
						0.3333	0					0.6667	0
						0.3333	0					0	0
						0.3333	0					0	0.25
						0	0					0	1
						0	0					0.6667	0
						0.3333	0					0	0
						0.3333	0.5					0.6667	0.25
						0.3333	0.25					0	0
						0.6667	1					0	0.25
						0.3333	0					0	1
						0	1					0.3333	0
						0.3333	0.75					0	0.5
						0.3333	0					1	0
						0	0.25					0.3333	0
						0.3333	0.25					0.3333	0.5
						0.6667	0.5					0	0
						0.6667	0					1.3333	0
						0	0					1.3333	0.25
						0.3333	0					0.6667	0
						0	0.75					0	1
						1.6667	0						2
Note:	Relevant data to reproduce Figure 7

## Sheet: ANOVA
ANOVA
Mean discritized targeting error		Success in reaching target		Near success in reaching target		Unkown intial angle trials
F(3,21)	p	F(3,21)	p	F(3,21)	p	F(1,7)	p
11.8139	9.5353e-05	21.9187	1.135e-06	13.5936	3.7727e-05	1.32	0.2875
Note:	Results of ANOVA for comparing all feedback types for the stated cases

## Sheet: RM ANOVA
Repeated measures ANOVA
Mean discritized targeting error				Success in reaching target				Near success in reaching target
	NF1	NF2	VC		NF1	NF2	VC		NF1	NF2	VC
NF2	0.8446	-	-	NF2	0.4758	-	-	NF2	0.90477	-	-
VC	0.0024	0.0011	-	VC	0.00141	0.00107	-	VC	0.00134	0.00084	-
VIB	0.0096	0.0014	0.6796	VIB	0.0002	0.00075	0.48978	VIB	0.0109	0.00263	0.367
Note:	Results of repeated measure ANOVAs for comparing all feedback types for stated cases
	Values given are p-values
	With Bonferroni correction significant alpha value is 8E-3

## Sheet: Trial Completion Time
Trial	NF1 [s]	VC [s]	VIB [s]	NF2 [s]
1	7.387	14.705	7.831	4.19
2	10.009	11.296	8.031	3.187		Note:	Completion time for each trial
3	7.849	26.056	6.418	4.166
4	10.804	27.411	3.047	7.724
5	5.39	26.755	10.235	4.708
6	8.163	22.481	3.709	6.61
7	11.01	27.074	6.043	4.728
8	5.405	24.683	9.182	3.345
9	5.405	21.986	24.27	2.187
10	6.368	30.292	6.154	3.669
11	4.957	19.348	6.078	2.253
12	5.304	21.883	5.203	4.528
13	6.272	15.065	6.979	3.399
14	5.001	11.645	13.112	4.602
15	6.044	10.037	7.358	4.602
16	3.987	17.847	6.531	3.146
17	6.785	28.565	14.551	6.105
18	6.39	11.374	8.693	3.993
19	3.09	7.359	8.421	10.562
20	4.503	14.674	10.136	7.278
21	7.458	19.924	10.278	5.208
22	5.351	7.39	10.844	3.742
23	5.8	17.362	11.335	4.509
24	2.89	11.013	4.04	5.663
25	3.597	7.324	5.182	5.503
26	3.702	8.008	8.225	5.842
27	4.032	3.307	4.872	3.613
28	2.17	9.443	8.576	2.807
29	2.774	21.935	3.495	3.911
30	1.405	6.025	12.4	4.88
31	2.151	4.746	13.877	3.639
32	2.046	5.087	9.898	3.537
33	2.586	44.43	9.254	9.293
34	3.926	18.368	9.664	5.12
35	3.65	20.44	6.93	4.611
36	3.951	11.123	4.411	3.372
37	4.396	18.633	11.524	2.931
38	2.616	8.649	7.199	2.492
39	4.417	12.907	7.111	2.245
40	2.122	12.607	11.395	1.153
41	5.047	20.598	9.101	1.709
42	2.69	25.106	6.24	3.013
43	4.283	15.381	13.152	1.6
44	2.876	12.536	9.765	2.636
45	2.863	13.782	7.387	3.144
46	3.113	7.317	11.357	2.968
47	4.405	8.643	5.336	2.576
48	2.669	20.406	6.186	2.358
49	3.418	23.691	11.06	6.011
50	3.222	9.328	9.317	4.181
51	3.077	9.356	15.49	4.437
52	3.372	9.065	5.587	3.632
53	4.928	15.716	10.324	2.877
54	2.958	13.269	20.124	2.496
55	3.183	4.917	9.161	2.188
56	2.478	14.957	12.766	2.273
57	3.57	14.097	22.055	2.954
58	2.515	26.412	22.586	2.487
59	3.278	6.948	8.668	2.429
60	2.448	21.797	15.472	1.958
61	2.981	16.493	3.39	2.859
62	2.963	19.328	6.505	3.205
63	2.706	15.071	7.257	3.283
64	3.237	18.783	8.618	1.707
65	3.521	12.593	10.672	5.069
66	4.492	9.412	9.899	5.578
67	3.743	36.153	17.113	6.876
68	4.657	14.833	12.562	4.99
69	4.703	26.756	10.058	6.052
70	3.129	12.197	9.292	6.483
71	4.218	42.102	7.969	6.158
72	3.582	8.838	16.083	4.319
73	4.442	12.648	9.896	4.102
74	4.412	7.513	10.153	7.261
75	6.814	37.903	9.144	4.953
76	5.116	20.059	4.75	4.674
77	3.663	16.798	13.844	5.693
78	3.264	13.061	22.455	13.774
79	4.816	10.216	5.858	6.664
80	4.11	25.328	8.532	7.131
81	3.27	10.471	12.983	3.883
82	2.991	11.199	16.142	3.034
83	2.652	16.452	8.444	4.377
84	2.738	8.173	15.894	3.731
85	3.777	27.988	10.843	3.213
86	2.466	14.622	12.556	2.053
87	4.118	15.269	10.958	1.976
88	2.233	17.984	8.015	1.623
89	2.554	7.146	22.724	1.572
90	1.987	16.593	13.247	2.8
91	3.145	11.04	8.989	2.723
92	2.375	7.266	13.821	1.429
93	2.766	8.69	7.362	2.728
94	2.427	17.456	6.267	4.094
95	2.854	11.866	10.222	3.988
96	1.997	12.097	4.463	2.637
97	2.721	5.548	9.231	3.237
98	2.394	8.618	8.192	4.317
99	2.433	7.878	13.758	5.694
100	4.786	6.765	8.532	2.736
101	2.741	7.389	8.172	4.015
102	3.304	7.904	9.196	3.026
103	4.726	6.64	5.004	3.435
104	3.412	5.166	10.04	2.222
105	2.496	5.691	21.516	2.304
106	3.421	9.82	11.378	3.043
107	3.214	8.788	11.237	1.669
108	3.747	12.028	12.562	2.231
109	3.435	4.17	14.179	2.286
110	2.184	6.196	33.345	1.655
111	2.859	4.028	10.494	2.561
112	4.044	9.491	6.491	1.486
113	3.763	4.702	11.713	4.19
114	4.408	4.891	5.501	3.412
115	3.737	8.005	4.584	4.824
116	4.709	5.34	6.125	2.441
117	4.453	10.165	19.196	3.556
118	3.777	8.298	11.819	3.386
119	4.633	5.608	44.679	2.673
120	1.911	6.281	9.806	1.785
121	4.33	4.745	5.276	4.151
122	3.454	7.392	4.613	2.804
123	2.172	3.496	5.902	2.531
124	2.904	5.197	5.753	3.926
125	5.388	4.473	8.06	4.418
126	3.18	2.922	7.783	3.857
127	2.938	3.77	8.139	2.424
128	3.148	6.506	11.788	2.105
129		8.371	15.614
130		29.216	10.801
131		11.534	9.414
132		17.494	11.117
133		17.929	8.318
134		12.118	6.909
135		24.512	8.833
136		21.651	6.704
137		9.406	8.595
138		24.746	8.657
139		20.089	12.352
140		16.316	6.541
141		6.469	27.159
142		31.876	8.555
143		21.912	4.688
144		18.716	13.808
145		16.926	22.324
146		11.328	7.367
147		11.262	8.545
148		23.564	29.049
149		11.844	16.842
150		21.828	11.375
151		9.643	17.107
152		11.49	15.12
153		13.352	45
154		10.219	5.742
155		12.17	4.956
156		20.375	12.594
157		13.129	11.711
158		22.353	7.608
159		10.637	13.878
160		16.118	11.147
161		4.063	7.7
162		4.53	4.33
163		3.45	9.261
164		3.442	6.435
165		4.402	4.183
166		5.613	6.969
167		4.217	5.519
168		2.79	8.354
169		2.791	5.106
170		4.286	3.944
171		2.877	6.642
172		5.334	2.498
173		3.808	8.183
174		4.955	7.63
175		4.786	3.458
176		5.055	1.947
177		6.809	8.8
178		4	3.302
179		7.373	4.487
180		11.036	3.374
181		5.679	5.681
182		6.488	4.657
183		2.589	5.323
184		4.012	5.52
185		4.766	5.079
186		6.355	3.414
187		3.163	3.271
188		3.619	4.758
189		5.512	3.819
190		7.356	4.831
191		2.871	3.638
192		2.293	8.541
193		5.381	10.696
194		5.176	5.02
195		18.278	12.409
196		20.842	4.137
197		12.689	7.074
198		14.255	6.667
199		5.207	5.921
200		7.713	7.061
201		6.845	8.031
202		16.764	6.97
203		16.467	15.52
204		20.14	6.631
205		5.112	13.066
206		6.281	10.204
207		6.13	4.255
208		22.014	4.797
209		4.73	10.811
210		5.514	4.635
211		12.557	5.126
212		13.296	14.788
213		6.41	4.804
214		13.806	9.032
215		10.36	20.459
216		4.669	14.003
217		6.25	7.534
218		13.042	15.849
219		2.828	12.684
220		13.349	8.632
221		6.218	6.135
222		13.166	6.641
223		3.393	7.765
224		6.026	7.765
225		12.319	10.075
226		10.449	18.644
227		12.314	13.604
228		19.081	17.501
229		14.614	15.132
230		9.682	13.905
231		11.815	17.349
232		11.344	15.415
233		13.538	20.208
234		11.428	11.459
235		11.32	12.987
236		17.184	8.102
237		6.304	20.416
238		8.788	14.409
239		7.88	9.555
240		15.615	11.037
241		12.841	17.034
242		12.816	14.795
243		25.772	14.207
244		10.414	20.18
245		17.678	9.64
246		17.604	7.782
247		14.062	12.519
248		45	16.5
249		20.646	29.878
250		11.593	11.94
251		8.526	10.196
252		8.924	12.153
253		5.048	10.73
254		9.872	9.081
255		9.963	5.313
256		25.935

## Sheet: Unknown Starting Position Trial
Trial	VC [Units]	VIB [Units]	VC [s]	VIB [s]
1	2	1	8.513	9.219
2	0	0	10.305	4.854
3	0	0	3.114	8.425		Note:	Participants each had 10 trials so for example participant 1's trials are 1-10 while participant 2's are 11-20
4	1	3	6.196	5.351
5	0	2	30.973	5.574
6	1	1	6.85	7.986
7	2	1	8.003	10.054
8	0	0	4.198	0.827
9	1	0	7.469	5.136
10	0	0	4.946	0.54
11	2	0	23.813	8.069
12	2	1	14.756	7.05
13	1	0	4.455	7.787
14	1	1	12.037	11.76
15	2	1	11.28	6.154
16	2	1	6.931	11.83
17	2	2	12.966	2.858
18	1	0	17.309	5.627
19	1	2	23.501	8.498
20	0	0	18.808	16.211
21	3	0	23.491	6.504
22	1	0	22.386	13.78
23	0	0	13.36	8.256
24	1	0	10.659	26.193
25	1	1	27.091	6.666
26	0	0	10.515	14.563
27	1	0	6.185	6.61
28	1	0	7.359	3.055
29	1	0	26.009	8.658
30	0	0	9.234	8.236
31	0	0	13.043	7.616
32	0	2	13.847	12.525
33	0	4	6.862	31.208
34	4	1	4.48	20.461
35	3	4	13.579	16.232
36	0	1	5.922	19.956
37	0	0	8.414	23.341
38	0	0	6.017	8.308
39	1	0	8.834	21.677
40	0	0	7.427	15.742
41	1	0	24.025	14.189
42	0	0	4.797	15.243
43	0	0	6.627	15.475
44	0	1	8.355	19.412
45	0	1	10.204	14.183
46	0	0	36.699	9.282
47	1	2	9.966	14.37
48	0	3	9.733	17.919
49	2	0	30.683	13.041
50	0	0	9.689	10.415
51	0	0	5.699	5.263
52	0	0	2.082	8.1
53	0	0	4.793	8.356
54	0	1	8.254	9.568
55	0	0	8.606	10.392
56	0	0	2.908	7.226
57	0	0	9.08	3.599
58	1	0	3.805	10.224
59	1	3	6.485	7.204
60	1	1	4.817	4.726
61	1	1	6.468	9.211
62	0	1	2.356	9.61
63	0	0	3.207	31.518
64	1	0	6.746	16.287
65	1	1	7.452	17.326
66	1	0	6.458	10.398
67	4	0	14.905	5.078
68	0	0	13.401	4.73
69	3	0	8.139	11.475
70	1	0	6.685	3.472
71	1	0	10.17	10.611
72	1	0	17.517	14.42
73	0	0	7.784	16.803
74	0	4	11.642	5.842
75	2	2	13.187	11.928
76	0	0	14.809	10.41
77	1	2	22.579	12.965
78	5	0	41.668	15.977
79	2	0	14.452	7.782
80	0	0	17.732	5.833
